# Supplementary material for: Nongenetic and Genetic Factors Associated with White Matter Brain Aging: Exposome-Wide and Genome-Wide Association Study
Source: Genes (Basel). 2024 Sep 30;15(10):1285. doi: 10.3390/genes15101285 (PMC11507416; doi:10.3390/genes15101285)
Supplement: Supplementary file 1 [file genes-15-01285-s001.zip]

Archive with 1 entries (1 files):
- genes-3225986-supplementary.pdf
